# Supplementary material for: zAvatar-test—A functional precision model to personalize ovarian cancer treatments: Results from a co-clinical study
Source: Cell Rep Med. 2025 Dec 30;7(1):102530. doi: 10.1016/j.xcrm.2025.102530 (PMC12866172; doi:10.1016/j.xcrm.2025.102530)
Supplement: Table S7. Clinical information of samples used to determine the predictive value of the zAvatar-test, related to Figure 3 [file mmc2.xlsx]

## Sheet: data base_250716_patient
Table S7 – Clinical information of samples used to determine the predictive value of the zAvatar-test
ID zAvatar	PFI	PFS	OS	Relapse sample	Site of sample collection	Age at diagnosis	CA125 (U/mL) at sample collection	CA125 (U/mL) end of chemo	CA125 (U/mL) 6 months post chemo	BRCA mutations	Histology	FIGO staging	Neoadjuvant chemotherapy	Surgery	Detection of malignant effusion	Type of malignant effusion	Consolidation chemotherapy	Line of treatment	Chemotherapy after sample collection	Progression
149	49	53	55	0	1	58	1700	8.8	6.8	0	1	8	0	1	0	n/a	1	1	1	0
156	50	54	54	0	1	59	245	10	3.9	1	1	8	1	1	1	1	0	1	1	0
21	8	9	34	0	1	49	1475	7.5	11.5	0	1	8	1	1	1	2	1	1	1	1
27	27	33	33	0	2	64	6000	6.9	4.3	0	1	8	1	1	1	1	1	1	1	0
31	7	14	33	0	1	58	15000	116	259	0	1	10	1	1	0	n/a	1	1	1	1
33	28	31	32	0	2	58	947	6.3	3.7	0	1	8	0	1	1	1	1	1	1	0
36	9	14	36	0	2	75	5278	866	64	0	1	10	1	1	1	1	0	1	1	1
40	9	14	29	0	1	42	190	4.6	3.4	0	1	10	1	1	1	1	1	1	5	1
41	25	30	31	0	2	64	33	1.5	1.9	0	1	8	1	1	1	1	1	1	1	0
48	6	10	36	0	2	69	125	8.5	7.2	0	1	8	0	1	1	1	1	1	1	1
53	27	31	32	0	1	30	32	8.6	6.8	0	2	8	0	1	0	n/a	1	1	1	0
56	26	29	31	0	1	27	30	4.2	3.5	n/a	2	8	0	1	0	n/a	1	1	1	0
59	5	11	13	0	1	70	355	159	45	0	1	9	1	1	1	1	1	1	1	1
61	18	23	26	0	2	66	811	12.4	10.9	0	1	8	1	1	1	1	1	1	1	1
63	8	12	25	0	1	61	30	4	7.6	0	1	8	0	1	0	n/a	1	1	1	1
65	4	7	10	0	2	66	7683	216	3800	0	1	10	1	1	1	2	0	1	1	1
66	0	1	26	1	2	36	n/a	n/a	n/a	0	3	1	0	1	0	n/a	0	2	1	1
67	0	2	16	1	2	55	140	240	n/a	0	1	10	1	1	1	2	0	2	3	1
70	15	18	20	0	1	55	1269	10	11	0	1	7	0	1	0	n/a	1	1	1	0
73	0	1	5	0	2	83	1185	9900	9800	n/a	1	8	1	0	1	2	0	1	1	1
74	18	19	25	0	1	43	235	5.8	5.8	n/a	4	1	0	1	0	n/a	1	1	1	1
79	8	14	11	0	1	73	364	9.5	65	0	1	8	1	1	1	1	1	1	1	1
82	4	8	13	0	1	77	6735	164	n/a	0	1	8	1	0	1	1	0	1	1	1
89	4	7	14	0	1	64	167	16	37.6	1	1	8	0	1	0	n/a	1	1	1	1
91	9	15	12	0	2	62	581	113	153	0	1	8	1	1	1	1	1	1	1	1
92	1	6	25	1	2	53	4426	1044	2140	0	1	9	1	0	1	2	0	2	4	1
97	9	16	41	0	2	59	487	67	22	0	1	9	1	1	1	1	0	1	1	1
101	56	63	65	0	2	63	7325	5.8	4.9	0	1	9	1	1	1	1	0	1	1	0
129	9	14	53	1	2	49	297	22.5	42.4	n/a	1	8	0	1	1	1	1	2	2	1
133	3	7	46	1	2	65	2257	1090	1610	0	1	8	0	1	1	1	1	2	3	1
134	3	10	46	1	2	65	1245	758	4387	0	1	8	0	1	1	2	1	2	4	0
135	11	11	16	1	2	83	157	n/a	n/a	n/a	1	8	0	1	1	3	1	2	3	0
PFI: progression free interval; PFS: progression free survival; OS: overall survival; Relapse sample: 0-no, 1-yes; site of sample collection: 1- solid tissue, 2- malignant effusion); BRCA mutations: 0 - no, 1 - yes, 2 - not analysed; histology: 1 - high grade serous, 2 - low grade serous, 3 - mucinous, 4 - clear cell; FIGO staging: 1 - IA, 2 - IB, 3 - IC, 4 - IIA, 5 - IIB, 6 - IIIA, 7 - IIIB, 8 -…
